# Supplementary material for: Effect of El Niño Southern Oscillation cycle on the potential distribution of cutaneous leishmaniasis vector species in Colombia
Source: PLoS Negl Trop Dis. 2020 May 28;14(5):e0008324. doi: 10.1371/journal.pntd.0008324 (PMC7282671; doi:10.1371/journal.pntd.0008324)
Supplement: S1 Appendix — (XLSX) [file pntd.0008324.s001.xlsx]

## Sheet: Hoja1
Specie	Longitude	Latitude	Date (00-0000) e.g. 02-2009 is Februrary 2009; ND = No Data	Literature used for occurrence data
Lutzomyia gomezi	-73.9167	3.35	ND	Alexander B, Agudelo L, Navarro F, Ruiz F, Molina J, Aguilera G, et al. Phlebotomine sandflies and leishmaniasis risks in Colombian coffee plantations under two systems of cultivation. Med Vet Entomol. 2001 Dec;15(4):364-73.
Lutzomyia gomezi	-73.7766	4.02534	ND	Alexander B, Agudelo L, Navarro F, Ruiz F, Molina J, Aguilera G, et al. Phlebotomine sandflies and leishmaniasis risks in Colombian coffee plantations under two systems of cultivation. Med Vet Entomol. 2001 Dec;15(4):364-73.
Lutzomyia gomezi	-73.7628	3.98833	ND	Alexander B, Agudelo L, Navarro F, Ruiz F, Molina J, Aguilera G, et al. Phlebotomine sandflies and leishmaniasis risks in Colombian coffee plantations under two systems of cultivation. Med Vet Entomol. 2001 Dec;15(4):364-73.
Lutzomyia gomezi	-73.4258	4.21194	ND	Alexander B, Agudelo L, Navarro F, Ruiz F, Molina J, Aguilera G, et al. Phlebotomine sandflies and leishmaniasis risks in Colombian coffee plantations under two systems of cultivation. Med Vet Entomol. 2001 Dec;15(4):364-73.
Lutzomyia gomezi	-72.7499	8.73199	ND	Alexander B, Agudelo L, Navarro F, Ruiz F, Molina J, Aguilera G, et al. Phlebotomine sandflies and leishmaniasis risks in Colombian coffee plantations under two systems of cultivation. Med Vet Entomol. 2001 Dec;15(4):364-73.
Lutzomyia gomezi	-72.7394	7.6425	ND	Alexander B, Agudelo L, Navarro F, Ruiz F, Molina J, Aguilera G, et al. Phlebotomine sandflies and leishmaniasis risks in Colombian coffee plantations under two systems of cultivation. Med Vet Entomol. 2001 Dec;15(4):364-73.
Lutzomyia gomezi	-72.3944	8.06583	ND	Alexander B, Agudelo L, Navarro F, Ruiz F, Molina J, Aguilera G, et al. Phlebotomine sandflies and leishmaniasis risks in Colombian coffee plantations under two systems of cultivation. Med Vet Entomol. 2001 Dec;15(4):364-73.
Lutzomyia gomezi	-76.9167	0.45	04-1995 to 06-1996 and 09-1997 to 10-1997	Barreto, M., Burbano, M. E., & Barreto, P. (2000). Lutzomyia Sand Flies ( Diptera: Psychodidae ) from Middle and Lower Putumayo Department , Colombia , with New Records to the Country, 95(February): 633-639.
Lutzomyia gomezi	-76.9167	0.45	04-1995 to 06-1996 and 09-1997 to 10-1997	Barreto, M., Burbano, M. E., & Barreto, P. (2000). Lutzomyia Sand Flies ( Diptera: Psychodidae ) from Middle and Lower Putumayo Department , Colombia , with New Records to the Country, 95(February): 633-639.
Lutzomyia gomezi	-76.8667	0.683333	04-1995 to 06-1996 and 09-1997 to 10-1997	Barreto, M., Burbano, M. E., & Barreto, P. (2000). Lutzomyia Sand Flies ( Diptera: Psychodidae ) from Middle and Lower Putumayo Department , Colombia , with New Records to the Country, 95(February): 633-639.
Lutzomyia gomezi	-76.6333	1.13333	1995-05-01	Barreto, M., Burbano, M. E., & Barreto, P. (2000). Lutzomyia Sand Flies ( Diptera: Psychodidae ) from Middle and Lower Putumayo Department , Colombia , with New Records to the Country, 95(February): 633-639.
Lutzomyia gomezi	-76.6333	1.13333	1995-05-01	Barreto, M., Burbano, M. E., & Barreto, P. (2000). Lutzomyia Sand Flies ( Diptera: Psychodidae ) from Middle and Lower Putumayo Department , Colombia , with New Records to the Country, 95(February): 633-639.
Lutzomyia gomezi	-76.6167	1.03333	04-1995 to 06-1996 and 09-1997 to 10-1997	Barreto, M., Burbano, M. E., & Barreto, P. (2000). Lutzomyia Sand Flies ( Diptera: Psychodidae ) from Middle and Lower Putumayo Department , Colombia , with New Records to the Country, 95(February): 633-639.
Lutzomyia gomezi	-76.6167	1.03333	04-1995 to 06-1996 and 09-1997 to 10-1997	Barreto, M., Burbano, M. E., & Barreto, P. (2000). Lutzomyia Sand Flies ( Diptera: Psychodidae ) from Middle and Lower Putumayo Department , Colombia , with New Records to the Country, 95(February): 633-639.
Lutzomyia gomezi	-76.5833	0.683333	06-1995 and 10-1995 to 12-1995	Barreto, M., Burbano, M. E., & Barreto, P. (2000). Lutzomyia Sand Flies ( Diptera: Psychodidae ) from Middle and Lower Putumayo Department , Colombia , with New Records to the Country, 95(February): 633-639.
Lutzomyia gomezi	-76.5833	0.683333	06-1995 and 10-1995 to 12-1995	Barreto, M., Burbano, M. E., & Barreto, P. (2000). Lutzomyia Sand Flies ( Diptera: Psychodidae ) from Middle and Lower Putumayo Department , Colombia , with New Records to the Country, 95(February): 633-639.
Lutzomyia gomezi	-76.5536	0.970556	1995-05-01	Barreto, M., Burbano, M. E., & Barreto, P. (2000). Lutzomyia Sand Flies ( Diptera: Psychodidae ) from Middle and Lower Putumayo Department , Colombia , with New Records to the Country, 95(February): 633-639.
Lutzomyia gomezi	-76.5536	0.970556	1995-05-01	Barreto, M., Burbano, M. E., & Barreto, P. (2000). Lutzomyia Sand Flies ( Diptera: Psychodidae ) from Middle and Lower Putumayo Department , Colombia , with New Records to the Country, 95(February): 633-639.
Lutzomyia gomezi	-76.4833	0.5	04-1995 to 06-1996 and 09-1997 to 10-1997	Barreto, M., Burbano, M. E., & Barreto, P. (2000). Lutzomyia Sand Flies ( Diptera: Psychodidae ) from Middle and Lower Putumayo Department , Colombia , with New Records to the Country, 95(February): 633-639.
Lutzomyia gomezi	-76.4833	0.5	1995-05-01	Barreto, M., Burbano, M. E., & Barreto, P. (2000). Lutzomyia Sand Flies ( Diptera: Psychodidae ) from Middle and Lower Putumayo Department , Colombia , with New Records to the Country, 95(February): 633-639.
Lutzomyia gomezi	-74.8167	0.2	04-1995 to 06-1996 and 09-1997 to 10-1997	Barreto, M., Burbano, M. E., & Barreto, P. (2000). Lutzomyia Sand Flies ( Diptera: Psychodidae ) from Middle and Lower Putumayo Department , Colombia , with New Records to the Country, 95(February): 633-639.
Lutzomyia gomezi	-74.8167	0.2	04-1995 to 06-1996 and 09-1997 to 10-1997	Barreto, M., Burbano, M. E., & Barreto, P. (2000). Lutzomyia Sand Flies ( Diptera: Psychodidae ) from Middle and Lower Putumayo Department , Colombia , with New Records to the Country, 95(February): 633-639.
Lutzomyia gomezi	-74.8167	0.2	04-1995 to 06-1996 and 09-1997 to 10-1997	Barreto, M., Burbano, M. E., & Barreto, P. (2000). Lutzomyia Sand Flies ( Diptera: Psychodidae ) from Middle and Lower Putumayo Department , Colombia , with New Records to the Country, 95(February): 633-639.
Lutzomyia gomezi	-75.5636	5.3161	ND	Bejarano, E. E., Sierra, D., & Vélez, I. D. (2003). Novedades en la distribución geográfica del grupo verrucarum ( Diptera_: Psychodidae ) en Colombia. Biomedica 23(3):341-350.
Lutzomyia gomezi	-75.2503	0.69737	ND	Bejarano, E. E., Sierra, D., & Vélez, I. D. (2003). Novedades en la distribución geográfica del grupo verrucarum ( Diptera_: Psychodidae ) en Colombia. Biomedica 23(3):341-350.
Lutzomyia gomezi	-75.1964	0.775985	ND	Bejarano, E. E., Sierra, D., & Vélez, I. D. (2003). Novedades en la distribución geográfica del grupo verrucarum ( Diptera_: Psychodidae ) en Colombia. Biomedica 23(3):341-350.
Lutzomyia gomezi	-74.9125	7.40778	ND	Bejarano, E. E., Sierra, D., & Vélez, I. D. (2003). Novedades en la distribución geográfica del grupo verrucarum ( Diptera_: Psychodidae ) en Colombia. Biomedica 23(3):341-350.
Lutzomyia gomezi	-74.8373	5.32367	ND	Bejarano, E. E., Sierra, D., & Vélez, I. D. (2003). Novedades en la distribución geográfica del grupo verrucarum ( Diptera_: Psychodidae ) en Colombia. Biomedica 23(3):341-350.
Lutzomyia gomezi	-74.7706	2.12583	ND	Bejarano, E. E., Sierra, D., & Vélez, I. D. (2003). Novedades en la distribución geográfica del grupo verrucarum ( Diptera_: Psychodidae ) en Colombia. Biomedica 23(3):341-350.
Lutzomyia gomezi	-73.0975	6.97393	ND	Bejarano, E. E., Sierra, D., & Vélez, I. D. (2003). Novedades en la distribución geográfica del grupo verrucarum ( Diptera_: Psychodidae ) en Colombia. Biomedica 23(3):341-350.
Lutzomyia gomezi	-72.3874	0.60709	ND	Bejarano, E. E., Sierra, D., & Vélez, I. D. (2003). Novedades en la distribución geográfica del grupo verrucarum ( Diptera_: Psychodidae ) en Colombia. Biomedica 23(3):341-350.
Lutzomyia gomezi	-69.9406	4.2153	ND	Bejarano, E. E., Sierra, D., & Vélez, I. D. (2003). Novedades en la distribución geográfica del grupo verrucarum ( Diptera_: Psychodidae ) en Colombia. Biomedica 23(3):341-350.
Lutzomyia gomezi	-69.7625	4.43806	ND	Bejarano, E. E., Sierra, D., & Vélez, I. D. (2003). Novedades en la distribución geográfica del grupo verrucarum ( Diptera_: Psychodidae ) en Colombia. Biomedica 23(3):341-350.
Lutzomyia gomezi	-73.9928	11.2855	10-2012 and 05-2013	Bejarano, E. E., Uribe, S., Pérez Doria , A., Egurrola, J., & Porter , C. (2015). Nuevos hallazgos de flebotomíneos (Diptera: Psychodidae) en la Sierra Nevada de Santa Marta. Acta Biológica Colombiana 20(1):225
Lutzomyia gomezi	-74.0854	11.2727	10-2012 and 05-2013	Bejarano, E. E., Uribe, S., Pérez Doria , A., Egurrola, J., & Porter , C. (2015). Nuevos hallazgos de flebotomíneos (Diptera: Psychodidae) en la Sierra Nevada de Santa Marta. Acta Biológica Colombiana 20(1):226
Lutzomyia gomezi	-72.5333	2.1	08-2005 and 04-2006 to 06-2006 and 08-2007 and 11-2007	Cabrera, O., Mosquera, L., Santamaría , E., & Ferro, C. (2009). Flebótomos (Diptera: Psychodidae) del departamento de Guaviare, Colombia, con nuevos registros para el país. Biomédica, 29, 73-86.
Lutzomyia gomezi	-72.5333	2.1	08-2005 and 04-2006 to 06-2006 and 08-2007 and 11-2007	Cabrera, O., Mosquera, L., Santamaría , E., & Ferro, C. (2009). Flebótomos (Diptera: Psychodidae) del departamento de Guaviare, Colombia, con nuevos registros para el país. Biomédica, 29, 73-86.
Lutzomyia gomezi	-75.3906	7.24675	ND	Collected in the field (Cristina Ferro)
Lutzomyia gomezi	-75.3139	5.71222	ND	Collected in the field (Cristina Ferro)
Lutzomyia gomezi	-75.1331	9.7222	ND	Collected in the field (Cristina Ferro)
Lutzomyia gomezi	-74.04	5.51	ND	Collected in the field (Cristina Ferro)
Lutzomyia gomezi	-73.1317	8.63139	ND	Collected in the field (Cristina Ferro)
Lutzomyia gomezi	-71.8008	7.03617	ND	Collected in the field (Cristina Ferro)
Lutzomyia gomezi	-77.4547	6.27011	between 2008 and 2012	Contreras Gutiérrez, M., Vivero, R., Vélez , I., Porter , C., & Uribe, S. (2014). DNA Barcoding for the Identification of Sand Fly Species (Diptera, Psychodidae, Phlebotominae) in Colombia. Plos One, 9, 1-9. Obtenido de https://journals.plos.org/plosone/article/related?id=10.1371/journal.pone.0085496
Lutzomyia gomezi	-75.1248	9.80514	04-2005 and 08-2005 and 11-2005	Cortés Alemán, L., Pérez Doria, A., & Bejarano Martínez, E. E. (n.d.). (2009). Flebotomíneos (Diptera: Psychodidae) antropofílicos de importancia en salud pública en Los Montes de María, Colombia. Revista Cubana de Medicina Tropical, 61(3), 220-225. Retrieved from http://scielo.sld.cu/scielo.php?script=sci_arttext&pid=S0375-07602009000300003&lng=es&nrm=iso&tlng=es
Lutzomyia gomezi	-75.1206	9.72278	04-2005 and 08-2005 and 11-2005	Cortés Alemán, L., Pérez Doria, A., & Bejarano Martínez, E. E. (n.d.). (2009). Flebotomíneos (Diptera: Psychodidae) antropofílicos de importancia en salud pública en Los Montes de María, Colombia. Revista Cubana de Medicina Tropical, 61(3), 220-225. Retrieved from http://scielo.sld.cu/scielo.php?script=sci_arttext&pid=S0375-07602009000300003&lng=es&nrm=iso&tlng=es
Lutzomyia gomezi	-75.2349	9.67215	01-2005 to 12-2005	Cortés, L.A. & Fernández, J.J. ( 2008) Species of Lutzomyia involved in an urban focus of visceral and cutaneous leishmaniasis in El Carmen de Bolívar, Bolívar, Colombia. Biomedica, 28, 433– 440.
Lutzomyia gomezi	-73.774	2.1922	ND	Collected in the field (Cristina Ferro)
Lutzomyia gomezi	-74.7002	4.28361	09-1990 to 03-1993	Ferro C, Morrison AC, Torres M, Pardo R, Wilson ML, Tesh RB. (1995). Species composition and relative abundance of sand flies of the genus Lutzomyia (Diptera: Psychodidae) at an endemic focus of visceral leishmaniasis in Colombia. J Med Entomol 1995;32:527-37
Lutzomyia gomezi	-73.3418	8.28965	11-2012 and 09-2016	Field collection of the Institute of Health of Norte de Santander
Lutzomyia gomezi	-73.3229	8.51229	2012-05-01	Field collection of the Institute of Health of Norte de Santander
Lutzomyia gomezi	-73.321	8.53235	2012-05-01	Field collection of the Institute of Health of Norte de Santander
Lutzomyia gomezi	-73.2458	8.47644	2014-05-01	Field collection of the Institute of Health of Norte de Santander
Lutzomyia gomezi	-73.1517	7.63935	01-2010 and 03-2014	Field collection of the Institute of Health of Norte de Santander
Lutzomyia gomezi	-72.8584	7.62414	2014-06-01	Field collection of the Institute of Health of Norte de Santander
Lutzomyia gomezi	-72.854	8.03861	2007-11-01	Field collection of the Institute of Health of Norte de Santander
Lutzomyia gomezi	-72.7995	7.64521	02-2009 and 06-2014 and 09-2016	Field collection of the Institute of Health of Norte de Santander
Lutzomyia gomezi	-72.7975	7.65477	02-2009 and 06-2014 and 09-2016	Field collection of the Institute of Health of Norte de Santander
Lutzomyia gomezi	-72.7539	7.71146	02-09 and 06-2014 and 09-2016	Field collection of the Institute of Health of Norte de Santander
Lutzomyia gomezi	-72.6773	7.59614	2016-11-01	Field collection of the Institute of Health of Norte de Santander
Lutzomyia gomezi	-72.6503	7.61417	2016-11-01	Field collection of the Institute of Health of Norte de Santander
Lutzomyia gomezi	-75.2167	10.5833	2009-07-01	Maestre Serrano R, Cabrera O. L. , Santamaría E. Especies de Lutzomyia (Diptera: Psychodiade) asociadas al primer caso autóctono de leishmaniasis cutánea en el departamento del Atlántico (Colombia). Resumenes XXXVII Congreso Sociedad Colombiana de Entomología. Bogotá: Socolen_ 2010. p. 176
Lutzomyia gomezi	-75.3203	2.97028	1971-12-01	Osorno Mesa, E.; Morales Alarcón, A.; Osorno, F. de; Ferro Vela, C. Phlebotominae de Colombia (Diptera, Psychodidae) IX. Distribución geográfica de especies de Brumptomyia Franca y Parrot, 1921 y Lutzomyia Franca, 1924 encontradas en Colombia S. A. Vol.14, No.53 (Diciembre, 1972), p. 45-6
Lutzomyia gomezi	-75.2648	2.91705	1971-12-01	Osorno Mesa, E.; Morales Alarcón, A.; Osorno, F. de; Ferro Vela, C. Phlebotominae de Colombia (Diptera, Psychodidae) IX. Distribución geográfica de especies de Brumptomyia Franca y Parrot, 1921 y Lutzomyia Franca, 1924 encontradas en Colombia S. A. Vol.14, No.53 (Diciembre, 1972), p. 45-6
Lutzomyia gomezi	-74.9753	5.1925	1967-12-01	Osorno Mesa, E.; Morales Alarcón, A.; Osorno, F. de; Ferro Vela, C. Phlebotominae de Colombia (Diptera, Psychodidae) IX. Distribución geográfica de especies de Brumptomyia Franca y Parrot, 1921 y Lutzomyia Franca, 1924 encontradas en Colombia S. A. Vol.14, No.53 (Diciembre, 1972), p. 45-6
Lutzomyia gomezi	-74.8978	5.20278	1967-12-01	Osorno Mesa, E.; Morales Alarcón, A.; Osorno, F. de; Ferro Vela, C. Phlebotominae de Colombia (Diptera, Psychodidae) IX. Distribución geográfica de especies de Brumptomyia Franca y Parrot, 1921 y Lutzomyia Franca, 1924 encontradas en Colombia S. A. Vol.14, No.53 (Diciembre, 1972), p. 45-6
Lutzomyia gomezi	-74.8901	5.03163	1970-11-01	Osorno Mesa, E.; Morales Alarcón, A.; Osorno, F. de; Ferro Vela, C. Phlebotominae de Colombia (Diptera, Psychodidae) IX. Distribución geográfica de especies de Brumptomyia Franca y Parrot, 1921 y Lutzomyia Franca, 1924 encontradas en Colombia S. A. Vol.14, No.53 (Diciembre, 1972), p. 45-6
Lutzomyia gomezi	-74.7478	5.18444	1967-12-01	Osorno Mesa, E.; Morales Alarcón, A.; Osorno, F. de; Ferro Vela, C. Phlebotominae de Colombia (Diptera, Psychodidae) IX. Distribución geográfica de especies de Brumptomyia Franca y Parrot, 1921 y Lutzomyia Franca, 1924 encontradas en Colombia S. A. Vol.14, No.53 (Diciembre, 1972), p. 45-6
Lutzomyia gomezi	-74.6514	4.20037	12-1968 and 03-1969 and 11-1971	Osorno Mesa, E.; Morales Alarcón, A.; Osorno, F. de; Ferro Vela, C. Phlebotominae de Colombia (Diptera, Psychodidae) IX. Distribución geográfica de especies de Brumptomyia Franca y Parrot, 1921 y Lutzomyia Franca, 1924 encontradas en Colombia S. A. Vol.14, No.53 (Diciembre, 1972), p. 45-6
Lutzomyia gomezi	-74.6433	4.20556	12-1968 and 03-1969 and 11-1971	Osorno Mesa, E.; Morales Alarcón, A.; Osorno, F. de; Ferro Vela, C. Phlebotominae de Colombia (Diptera, Psychodidae) IX. Distribución geográfica de especies de Brumptomyia Franca y Parrot, 1921 y Lutzomyia Franca, 1924 encontradas en Colombia S. A. Vol.14, No.53 (Diciembre, 1972), p. 45-6
Lutzomyia gomezi	-74.5942	5.975	07-1969 and 04-1970 and 06-1970 and 06-1971 and 01-1972 and 02-1972	Osorno Mesa, E.; Morales Alarcón, A.; Osorno, F. de; Ferro Vela, C. Phlebotominae de Colombia (Diptera, Psychodidae) IX. Distribución geográfica de especies de Brumptomyia Franca y Parrot, 1921 y Lutzomyia Franca, 1924 encontradas en Colombia S. A. Vol.14, No.53 (Diciembre, 1972), p. 45-6
Lutzomyia gomezi	-74.5327	5.7972	07-1969 and 04-1970 and 06-1970 and 06-1971 and 01-1972 and 02-1972	Osorno Mesa, E.; Morales Alarcón, A.; Osorno, F. de; Ferro Vela, C. Phlebotominae de Colombia (Diptera, Psychodidae) IX. Distribución geográfica de especies de Brumptomyia Franca y Parrot, 1921 y Lutzomyia Franca, 1924 encontradas en Colombia S. A. Vol.14, No.53 (Diciembre, 1972), p. 45-6
Lutzomyia gomezi	-74.5145	6.14779	07-1969 and 04-1970 and 06-1970 and 06-1971 and 01-1972 and 02-1972	Osorno Mesa, E.; Morales Alarcón, A.; Osorno, F. de; Ferro Vela, C. Phlebotominae de Colombia (Diptera, Psychodidae) IX. Distribución geográfica de especies de Brumptomyia Franca y Parrot, 1921 y Lutzomyia Franca, 1924 encontradas en Colombia S. A. Vol.14, No.53 (Diciembre, 1972), p. 45-6
Lutzomyia gomezi	-74.4106	5.975	07-1969 and 04-1970 and 06-1970 and 06-1971 and 01-1972 and 02-1972	Osorno Mesa, E.; Morales Alarcón, A.; Osorno, F. de; Ferro Vela, C. Phlebotominae de Colombia (Diptera, Psychodidae) IX. Distribución geográfica de especies de Brumptomyia Franca y Parrot, 1921 y Lutzomyia Franca, 1924 encontradas en Colombia S. A. Vol.14, No.53 (Diciembre, 1972), p. 45-6
Lutzomyia gomezi	-73.991	11.2837	1970-01-01	Osorno Mesa, E.; Morales Alarcón, A.; Osorno, F. de; Ferro Vela, C. Phlebotominae de Colombia (Diptera, Psychodidae) IX. Distribución geográfica de especies de Brumptomyia Franca y Parrot, 1921 y Lutzomyia Franca, 1924 encontradas en Colombia S. A. Vol.14, No.53 (Diciembre, 1972), p. 45-6
Lutzomyia gomezi	-73.9469	8.0075	1971-02-01	Osorno Mesa, E.; Morales Alarcón, A.; Osorno, F. de; Ferro Vela, C. Phlebotominae de Colombia (Diptera, Psychodidae) IX. Distribución geográfica de especies de Brumptomyia Franca y Parrot, 1921 y Lutzomyia Franca, 1924 encontradas en Colombia S. A. Vol.14, No.53 (Diciembre, 1972), p. 45-6
Lutzomyia gomezi	-73.6833	11.2333	1970-04-01	Osorno Mesa, E.; Morales Alarcón, A.; Osorno, F. de; Ferro Vela, C. Phlebotominae de Colombia (Diptera, Psychodidae) IX. Distribución geográfica de especies de Brumptomyia Franca y Parrot, 1921 y Lutzomyia Franca, 1924 encontradas en Colombia S. A. Vol.14, No.53 (Diciembre, 1972), p. 45-6
Lutzomyia gomezi	-72.4167	11.3333	01-1970 and 02-1970	Osorno Mesa, E.; Morales Alarcón, A.; Osorno, F. de; Ferro Vela, C. Phlebotominae de Colombia (Diptera, Psychodidae) IX. Distribución geográfica de especies de Brumptomyia Franca y Parrot, 1921 y Lutzomyia Franca, 1924 encontradas en Colombia S. A. Vol.14, No.53 (Diciembre, 1972), p. 45-6
Lutzomyia gomezi	-72.05	11.55	01-1970 and 02-1970	Osorno Mesa, E.; Morales Alarcón, A.; Osorno, F. de; Ferro Vela, C. Phlebotominae de Colombia (Diptera, Psychodidae) IX. Distribución geográfica de especies de Brumptomyia Franca y Parrot, 1921 y Lutzomyia Franca, 1924 encontradas en Colombia S. A. Vol.14, No.53 (Diciembre, 1972), p. 45-6
Lutzomyia gomezi	-69.7625	4.43806	1967-03-01	Osorno Mesa, E.; Morales Alarcón, A.; Osorno, F. de; Ferro Vela, C. Phlebotominae de Colombia (Diptera, Psychodidae) IX. Distribución geográfica de especies de Brumptomyia Franca y Parrot, 1921 y Lutzomyia Franca, 1924 encontradas en Colombia S. A. Vol.14, No.53 (Diciembre, 1972), p. 45-6
Lutzomyia gomezi	-73.5885	11.2168	1970-04-01	Osorno Mesa, E.; Morales Alarcón, A.; Osorno, F. de; Ferro Vela, C. Phlebotominae de Colombia (Diptera, Psychodidae) IX. Distribución geográfica de especies de Brumptomyia Franca y Parrot, 1921 y Lutzomyia Franca, 1924 encontradas en Colombia S. A. Vol.14, No.53 (Diciembre, 1972), p. 45-6
Lutzomyia gomezi	-74.4802	5.12295	1996-06-01	Pardo, R. H., Farieta, S., Munstermann, L. E., & Ferro, C. (1996). Estudio preliminar de los flebtomos de Villeta y Quebradanegra , Cundinamarca: sus implicaciones en salud pública. Biomédica, 16, 293-302.
Lutzomyia gomezi	-74.4747	5.0147	1996-06-01	Pardo, R. H., Farieta, S., Munstermann, L. E., & Ferro, C. (1996). Estudio preliminar de los flebtomos de Villeta y Quebradanegra , Cundinamarca: sus implicaciones en salud pública. Biomédica, 16, 293-302.
Lutzomyia gomezi	-75.2167	9.51667	2010-04-01	Paternina , L., Verbel Vergara , D., Romero , L., Pérez Doria , A., Paternina Gómez , M., Martínez, L., & Bejarano, E. E. (2016). Evidence for anthropophily in five species of phlebotomine sand flies (Diptera: Psychodidae) from northern Colombia, revealed by molecular identification of bloodmeals. Acta trop, 153, 86-92.
Lutzomyia gomezi	-75.3512	9.53	4-2006 and 06-2006	Pérez Doria , A., Hernández Oviedo , E., & Bejarano, E. E. (2008). Lutzomyia (Diptera: Psychodidae) de la Reserva Serranía de Coraza y Montes de María, Colombia. Revista Colombiana de Entomología, 34, 98-101.	(Reserva Forestal Protectora Serranía de Coraza y Montes de María)
Lutzomyia gomezi	-74.0231	5.6436	ND	Santamaria, E., Ponce, N., Zipa, Y., & Ferro, C. (2006). Presencia en el peridomicilio de vectores infectados con Leishmania ( Viannia ) panamensis en dos focos endémicos en el occidente de Boyacá , piedemonte del valle del Magdalena medio , Colombia. Biomedica 26(Suppl 1): 82–94.
Lutzomyia gomezi	-74.0231	5.6436	ND	Santamaria, E., Ponce, N., Zipa, Y., & Ferro, C. (2006). Presencia en el peridomicilio de vectores infectados con Leishmania ( Viannia ) panamensis en dos focos endémicos en el occidente de Boyacá , piedemonte del valle del Magdalena medio , Colombia. Biomedica 26(Suppl 1): 82–94.
Lutzomyia gomezi	-74.016	5.6531	ND	Santamaria, E., Ponce, N., Zipa, Y., & Ferro, C. (2006). Presencia en el peridomicilio de vectores infectados con Leishmania ( Viannia ) panamensis en dos focos endémicos en el occidente de Boyacá , piedemonte del valle del Magdalena medio , Colombia. Biomedica 26(Suppl 1): 82–94.
Lutzomyia gomezi	-73.9847	5.66222	ND	Santamaria, E., Ponce, N., Zipa, Y., & Ferro, C. (2006). Presencia en el peridomicilio de vectores infectados con Leishmania ( Viannia ) panamensis en dos focos endémicos en el occidente de Boyacá , piedemonte del valle del Magdalena medio , Colombia. Biomedica 26(Suppl 1): 82–94.
Lutzomyia gomezi	-75.5333	9.1333	04-1996 to 12-1997	Travi, B. L., Adler, G. H., Lozano, M., Cadena, H., & Montoya Lerma, J. (2002). Impact of habitat degradation on phlebotominae (Diptera: Psychodidae) of tropical dry forests in Northern Colombia. Journal of Medical Entomology, 39(3), 451-456. doi:10.1603/0022-2585-39.3.451
Lutzomyia gomezi	-75.5333	9.13333	04-1996 to 12-1997	Travi, B., Montoya , J., Gallego , J., Jaramillo, c., Llano, R., & Vélez, I. (1996). Bionomics of Lutzomyia evansi (Diptera: Psychodidae) Vector of Visceral Leishmaniasis in Northern Colombia. Jorunal Of Medical Entomology, 33, 278-285.
Lutzomyia gomezi	-73.6644	4.16083	06-2008 to 05-2009	Vásquez Trujillo, A., González, A., Góngora Orjuela, A., Suárez , E., Palomares , J., & Buitrago, L. E. (2013). Seasonal variation and natural infection of Lutzomyia antunesi (Diptera: Psychodidae: Phlebotominae), an endemic species in the Orinoquia region of Colombia. Bionomics of Lu, 108, 463-469.
Lutzomyia gomezi	-73.6644	4.16083	06-2008 to 05-2009	Vásquez Trujillo, A., González, A., Góngora Orjuela, A., Suárez , E., Palomares , J., & Buitrago, L. E. (2013). Seasonal variation and natural infection of Lutzomyia antunesi (Diptera: Psychodidae: Phlebotominae), an endemic species in the Orinoquia region of Colombia. Bionomics of Lu, 108, 463-469.
Lutzomyia gomezi	-73.6007	4.05193	06-2008 to 05-2009	Vásquez Trujillo, A., González, A., Góngora Orjuela, A., Suárez , E., Palomares , J., & Buitrago, L. E. (2013). Seasonal variation and natural infection of Lutzomyia antunesi (Diptera: Psychodidae: Phlebotominae), an endemic species in the Orinoquia region of Colombia. Bionomics of Lu, 108, 463-469.
Lutzomyia gomezi	-73.6007	4.05193	06-2008 to 05-2009	Vásquez Trujillo, A., González, A., Góngora Orjuela, A., Suárez , E., Palomares , J., & Buitrago, L. E. (2013). Seasonal variation and natural infection of Lutzomyia antunesi (Diptera: Psychodidae: Phlebotominae), an endemic species in the Orinoquia region of Colombia. Bionomics of Lu, 108, 463-469.
Lutzomyia gomezi	-73.4555	4.0919	06-2008 to 05-2009	Vásquez Trujillo, A., González, A., Góngora Orjuela, A., Suárez , E., Palomares , J., & Buitrago, L. E. (2013). Seasonal variation and natural infection of Lutzomyia antunesi (Diptera: Psychodidae: Phlebotominae), an endemic species in the Orinoquia region of Colombia. Bionomics of Lu, 108, 463-469.
Lutzomyia gomezi	-73.4555	4.0919	06-2008 to 05-2009	Vásquez Trujillo, A., González, A., Góngora Orjuela, A., Suárez , E., Palomares , J., & Buitrago, L. E. (2013). Seasonal variation and natural infection of Lutzomyia antunesi (Diptera: Psychodidae: Phlebotominae), an endemic species in the Orinoquia region of Colombia. Bionomics of Lu, 108, 463-469.
Lutzomyia gomezi	-75.9875	6.88583	2006-01-01	Vergara, D., Bejarano, E. E., Carillo, L. M., Sierra, D., & Velez, I. D. (2008). Nota científica Primer registro de Lutzomyia scorzai y Lutzomyia reburra ( Diptera_: Psychodidae ) en Antioquia , Colombia, 34(52), 102-104.
Lutzomyia gomezi	-74.65	5.88333	2006-01-01	Vergara, D., Bejarano, E. E., Carillo, L. M., Sierra, D., & Velez, I. D. (2008). Nota científica Primer registro de Lutzomyia scorzai y Lutzomyia reburra ( Diptera_: Psychodidae ) en Antioquia , Colombia, 34(52), 102-104.
Lutzomyia gomezi	-74.8833	5.55	2006-11-01	Vergara, Daniela; Carrillo, Lina María; Bejarano, Eduar Elías; Vélez, Iván Darío. 1952). Primer informe de Lutzomyia yuilli Young & Porter, 1972 y Lutzomyia triramula (Fairchild & Hertig 1952) (Diptera: Psychodidae) en el departamento de Caldas, Colombia. Biota Neotrop. [online]. 2008, vol.8, n.3. ISSN 1806-129X
Lutzomyia gomezi	-74.85	5.56667	2006-01-01	Vergara, Daniela; Carrillo, Lina María; Bejarano, Eduar Elías; Vélez, Iván Darío. 1952). Primer informe de Lutzomyia yuilli Young & Porter, 1972 y Lutzomyia triramula (Fairchild & Hertig 1952) (Diptera: Psychodidae) en el departamento de Caldas, Colombia. Biota Neotrop. [online]. 2008, vol.8, n.3. ISSN 1806-129X
Lutzomyia gomezi	-75.436	9.24954	2008-10-01	Vivero, J. R., Bejarano, E. E., Perez-Doria, A., Florez, F., Estrada, L. gregorio, Torres, C., & Muskus, C. (2009). Nuevos registros de flebotomíneos ( Diptera_: Psychodidae ), con el hallazgo de Lutzomyia longipalpis ( Lutz & Neiva , 1912 ), en los alrededores de. Biotaneotropica, 9.	9° 14’ 58.346” N y 75° 26’ 9.659” O
Lutzomyia gomezi	-77.3291	8.61565	2011-11-01	Vivero, R., Contreras, M., Suaza, J., Vélez, I., Porter, C., & Uribe , S. (2017). Especies de flebotomíneos (Diptera: Psychodidae) recolectados en reservas naturales de las regiones del Darién y del Pacífico en Colombia. Biomédica, 37, 215-223. Obtenido de https://revistabiomedica.org/index.php/biomedica/article/view/3382
Lutzomyia gomezi	-75.2808	6.97167	1990 and 2004 to 2006	Zuluaga, W. A., López, Y. L., Osorio, L., Salazar, L. F., González, M. C., Ríos, C. M., Éscobar, J. P. (2012). Vigilancia de insectos de importancia en salud pública durante la construcción de los proyectos hidroeléctricos Porce II y Porce III , 321-332.
Lutzomyia gomezi	-75.2019	6.8225	1990	Zuluaga, W. A., López, Y. L., Osorio, L., Salazar, L. F., González, M. C., Ríos, C. M., Éscobar, J. P. (2012). Vigilancia de insectos de importancia en salud pública durante la construcción de los proyectos hidroeléctricos Porce II y Porce III , 321-332.
Lutzomyia gomezi	-75.0767	6.90917	1990 and 2004 to 2006	Zuluaga, W. A., López, Y. L., Osorio, L., Salazar, L. F., González, M. C., Ríos, C. M., Éscobar, J. P. (2012). Vigilancia de insectos de importancia en salud pública durante la construcción de los proyectos hidroeléctricos Porce II y Porce III , 321-332.
Lutzomyia gomezi	-77.2146	6.21262	2012-05-01	Vivero, R., Contreras, M., Suaza, J., Vélez, I., Porter, C., & Uribe , S. (2017). Especies de flebotomíneos (Diptera: Psychodidae) recolectados en reservas naturales de las regiones del Darién y del Pacífico en Colombia. Biomédica, 37, 215-223. Obtenido de https://revistabiomedica.org/index.php/biomedica/article/view/3382
Lutzomyia ovallesi	-77.1167	7.4333	ND	Bejarano, E. E., Sierra, D., & Vélez, I. D. (2003). Novedades en la distribución geográfica del grupo verrucarum ( Diptera_: Psychodidae ) en Colombia. Biomedica 23(3):341-350.
Lutzomyia ovallesi	-76.69	7.68	ND	Bejarano, E. E., Sierra, D., & Vélez, I. D. (2003). Novedades en la distribución geográfica del grupo verrucarum ( Diptera_: Psychodidae ) en Colombia. Biomedica 23(3):341-350.
Lutzomyia ovallesi	-76.69	7.68	ND	Bejarano, E. E., Sierra, D., & Vélez, I. D. (2003). Novedades en la distribución geográfica del grupo verrucarum ( Diptera_: Psychodidae ) en Colombia. Biomedica 23(3):341-350.
Lutzomyia ovallesi	-75.4604	5.61452	ND	Bejarano, E. E., Sierra, D., & Vélez, I. D. (2003). Novedades en la distribución geográfica del grupo verrucarum ( Diptera_: Psychodidae ) en Colombia. Biomedica 23(3):341-350.
Lutzomyia ovallesi	-75.4531	5.60833	ND	Bejarano, E. E., Sierra, D., & Vélez, I. D. (2003). Novedades en la distribución geográfica del grupo verrucarum ( Diptera_: Psychodidae ) en Colombia. Biomedica 23(3):341-350.
Lutzomyia ovallesi	-74.9167	5.3333	ND	Bejarano, E. E., Sierra, D., & Vélez, I. D. (2003). Novedades en la distribución geográfica del grupo verrucarum ( Diptera_: Psychodidae ) en Colombia. Biomedica 23(3):341-350.
Lutzomyia ovallesi	-74.8373	5.32367	ND	Bejarano, E. E., Sierra, D., & Vélez, I. D. (2003). Novedades en la distribución geográfica del grupo verrucarum ( Diptera_: Psychodidae ) en Colombia. Biomedica 23(3):341-350.
Lutzomyia ovallesi	-74.5897	5.978	ND	Bejarano, E. E., Sierra, D., & Vélez, I. D. (2003). Novedades en la distribución geográfica del grupo verrucarum ( Diptera_: Psychodidae ) en Colombia. Biomedica 23(3):341-350.
Lutzomyia ovallesi	-74.5522	4.64921	ND	Bejarano, E. E., Sierra, D., & Vélez, I. D. (2003). Novedades en la distribución geográfica del grupo verrucarum ( Diptera_: Psychodidae ) en Colombia. Biomedica 23(3):341-350.
Lutzomyia ovallesi	-74.5521	4.64858	ND	Bejarano, E. E., Sierra, D., & Vélez, I. D. (2003). Novedades en la distribución geográfica del grupo verrucarum ( Diptera_: Psychodidae ) en Colombia. Biomedica 23(3):341-350.
Lutzomyia ovallesi	-74.5502	4.64921	ND	Bejarano, E. E., Sierra, D., & Vélez, I. D. (2003). Novedades en la distribución geográfica del grupo verrucarum ( Diptera_: Psychodidae ) en Colombia. Biomedica 23(3):341-350.
Lutzomyia ovallesi	-74.5428	4.87444	ND	Bejarano, E. E., Sierra, D., & Vélez, I. D. (2003). Novedades en la distribución geográfica del grupo verrucarum ( Diptera_: Psychodidae ) en Colombia. Biomedica 23(3):341-350.
Lutzomyia ovallesi	-74.4747	5.01472	ND	Bejarano, E. E., Sierra, D., & Vélez, I. D. (2003). Novedades en la distribución geográfica del grupo verrucarum ( Diptera_: Psychodidae ) en Colombia. Biomedica 23(3):341-350.
Lutzomyia ovallesi	-74.4747	5.0147	ND	Bejarano, E. E., Sierra, D., & Vélez, I. D. (2003). Novedades en la distribución geográfica del grupo verrucarum ( Diptera_: Psychodidae ) en Colombia. Biomedica 23(3):341-350.
Lutzomyia ovallesi	-74.4667	4.5833	ND	Bejarano, E. E., Sierra, D., & Vélez, I. D. (2003). Novedades en la distribución geográfica del grupo verrucarum ( Diptera_: Psychodidae ) en Colombia. Biomedica 23(3):341-350.
Lutzomyia ovallesi	-74.3577	4.64516	ND	Bejarano, E. E., Sierra, D., & Vélez, I. D. (2003). Novedades en la distribución geográfica del grupo verrucarum ( Diptera_: Psychodidae ) en Colombia. Biomedica 23(3):341-350.
Lutzomyia ovallesi	-74.3569	4.64542	ND	Bejarano, E. E., Sierra, D., & Vélez, I. D. (2003). Novedades en la distribución geográfica del grupo verrucarum ( Diptera_: Psychodidae ) en Colombia. Biomedica 23(3):341-350.
Lutzomyia ovallesi	-73.6833	11.2333	ND	Bejarano, E. E., Sierra, D., & Vélez, I. D. (2003). Novedades en la distribución geográfica del grupo verrucarum ( Diptera_: Psychodidae ) en Colombia. Biomedica 23(3):341-350.
Lutzomyia ovallesi	-73.1258	7.12972	ND	Bejarano, E. E., Sierra, D., & Vélez, I. D. (2003). Novedades en la distribución geográfica del grupo verrucarum ( Diptera_: Psychodidae ) en Colombia. Biomedica 23(3):341-350.
Lutzomyia ovallesi	-73.0975	6.97393	ND	Bejarano, E. E., Sierra, D., & Vélez, I. D. (2003). Novedades en la distribución geográfica del grupo verrucarum ( Diptera_: Psychodidae ) en Colombia. Biomedica 23(3):341-350.
Lutzomyia ovallesi	-72.8984	4.87663	ND	Bejarano, E. E., Sierra, D., & Vélez, I. D. (2003). Novedades en la distribución geográfica del grupo verrucarum ( Diptera_: Psychodidae ) en Colombia. Biomedica 23(3):341-350.
Lutzomyia ovallesi	-72.8984	4.87663	ND	Bejarano, E. E., Sierra, D., & Vélez, I. D. (2003). Novedades en la distribución geográfica del grupo verrucarum ( Diptera_: Psychodidae ) en Colombia. Biomedica 23(3):341-350.
Lutzomyia ovallesi	-72.8008	7.89167	ND	Bejarano, E. E., Sierra, D., & Vélez, I. D. (2003). Novedades en la distribución geográfica del grupo verrucarum ( Diptera_: Psychodidae ) en Colombia. Biomedica 23(3):341-350.
Lutzomyia ovallesi	-72.6557	7.6092	ND	Bejarano, E. E., Sierra, D., & Vélez, I. D. (2003). Novedades en la distribución geográfica del grupo verrucarum ( Diptera_: Psychodidae ) en Colombia. Biomedica 23(3):341-350.
Lutzomyia ovallesi	-73.1517	7.63935	2010-01-01	Field collection of the Institute of Health of Norte de Santander
Lutzomyia ovallesi	-72.8331	7.61312	2016-09-01	Field collection of the Institute of Health of Norte de Santander
Lutzomyia ovallesi	-72.7975	7.65477	2016-09-01	Field collection of the Institute of Health of Norte de Santander
Lutzomyia ovallesi	-72.7139	7.59485	02-2009 and 11-2016	Field collection of the Institute of Health of Norte de Santander
Lutzomyia ovallesi	-72.6994	7.72404	2014-02-01	Field collection of the Institute of Health of Norte de Santander
Lutzomyia ovallesi	-72.6773	7.59614	02-2009 and 11-2016	Field collection of the Institute of Health of Norte de Santander
Lutzomyia ovallesi	-72.6503	7.61417	02-2009 and 11-2016	Field collection of the Institute of Health of Norte de Santander
Lutzomyia ovallesi	-72.6374	7.60635	02-2009 and 11-2016	Field collection of the Institute of Health of Norte de Santander
Lutzomyia ovallesi	-72.6268	7.64428	2009-03-01	Field collection of the Institute of Health of Norte de Santander
Lutzomyia ovallesi	-72.6162	7.67621	02-2009 and and 11-2016	Field collection of the Institute of Health of Norte de Santander
Lutzomyia ovallesi	-72.5681	7.58723	2009-03-01	Field collection of the Institute of Health of Norte de Santander
Lutzomyia ovallesi	-72.5456	7.67158	2012-11-01	Field collection of the Institute of Health of Norte de Santander
Lutzomyia ovallesi	-74.0231	5.6436	ND	Santamaria, E., Ponce, N., Zipa, Y., & Ferro, C. (2006). Presencia en el peridomicilio de vectores infectados con Leishmania ( Viannia ) panamensis en dos focos endémicos en el occidente de Boyacá , piedemonte del valle del Magdalena medio , Colombia. Biomedica 26(Suppl 1): 82–94.
Lutzomyia ovallesi	-74.016	5.6531	ND	Santamaria, E., Ponce, N., Zipa, Y., & Ferro, C. (2006). Presencia en el peridomicilio de vectores infectados con Leishmania ( Viannia ) panamensis en dos focos endémicos en el occidente de Boyacá , piedemonte del valle del Magdalena medio , Colombia. Biomedica 26(Suppl 1): 82–94.
Lutzomyia ovallesi	-74.0077	5.61866	ND	Santamaria, E., Ponce, N., Zipa, Y., & Ferro, C. (2006). Presencia en el peridomicilio de vectores infectados con Leishmania ( Viannia ) panamensis en dos focos endémicos en el occidente de Boyacá , piedemonte del valle del Magdalena medio , Colombia. Biomedica 26(Suppl 1): 82–94.
Lutzomyia panamensis	-78.7714	1.65	1994-04-01	Barreto M, Burbano M.E., Barreto P. Registros de Lutzomyia (Diptera: Psychodidae) en nuevas localidades de Colombia, Colomb. Med., 37 (2006), pp. 39-45
Lutzomyia panamensis	-77.4391	3.30156	1994-07-01	Barreto M, Burbano M.E., Barreto P. Registros de Lutzomyia (Diptera: Psychodidae) en nuevas localidades de Colombia, Colomb. Med., 37 (2006), pp. 39-45
Lutzomyia panamensis	-77.2604	2.83135	1998-09-01	Barreto M, Burbano M.E., Barreto P. Registros de Lutzomyia (Diptera: Psychodidae) en nuevas localidades de Colombia, Colomb. Med., 37 (2006), pp. 39-45
Lutzomyia panamensis	-76.1953	5.37446	1991-10-01	Barreto, M., Burbano, M. E., & Barreto, P. (1997). Nuevos registros de flebotominos (Diptera: Psychodidae) y triatominos (Hemiptera: Reduviidae) para Risaralda, Cauca y Valle del Cauca, Colombia. Colombia Medica, 28, 116-122.
Lutzomyia panamensis	-75.5636	5.3161	ND	Bejarano, E. E., Sierra, D., & Vélez, I. D. (2003). Novedades en la distribución geográfica del grupo verrucarum ( Diptera_: Psychodidae ) en Colombia. Biomedica 23(3):341-350.
Lutzomyia panamensis	-75.1964	0.775985	ND	Bejarano, E. E., Sierra, D., & Vélez, I. D. (2003). Novedades en la distribución geográfica del grupo verrucarum ( Diptera_: Psychodidae ) en Colombia. Biomedica 23(3):341-350.
Lutzomyia panamensis	-74.8373	5.32367	ND	Bejarano, E. E., Sierra, D., & Vélez, I. D. (2003). Novedades en la distribución geográfica del grupo verrucarum ( Diptera_: Psychodidae ) en Colombia. Biomedica 23(3):341-350.
Lutzomyia panamensis	-73.5885	11.2168	10-2012 and 05-2013	Bejarano, E. E., Uribe, S., Pérez Doria , A., Egurrola, J., & Porter , C. (2015). Nuevos hallazgos de flebotomíneos (Diptera: Psychodidae) en la Sierra Nevada de Santa Marta. Acta Biológica Colombiana 20(1):221
Lutzomyia panamensis	-73.8392	11.1867	10-2012 and 05-2013	Bejarano, E. E., Uribe, S., Pérez Doria , A., Egurrola, J., & Porter , C. (2015). Nuevos hallazgos de flebotomíneos (Diptera: Psychodidae) en la Sierra Nevada de Santa Marta. Acta Biológica Colombiana 20(1):222
Lutzomyia panamensis	-73.9928	11.2855	10-2012 and 05-2013	Bejarano, E. E., Uribe, S., Pérez Doria , A., Egurrola, J., & Porter , C. (2015). Nuevos hallazgos de flebotomíneos (Diptera: Psychodidae) en la Sierra Nevada de Santa Marta. Acta Biológica Colombiana 20(1):223
Lutzomyia panamensis	-74.0854	11.2727	10-2012 and 05-2013	Bejarano, E. E., Uribe, S., Pérez Doria , A., Egurrola, J., & Porter , C. (2015). Nuevos hallazgos de flebotomíneos (Diptera: Psychodidae) en la Sierra Nevada de Santa Marta. Acta Biológica Colombiana 20(1):224
Lutzomyia panamensis	-75.3906	9.30458	2001-06-01	Bejarano, E. E., Uribe, S., Rojas, W., & Vélez, I. (2002). Phlebotomine Sand Flies (Diptera: Psychodidae) Associated with the Appearance of Urban Leishmaniasis in the City of Sincelejo, Colombia. Mem Inst Oswaldo Cruz, 97, 645-647.
Lutzomyia panamensis	-73.0667	2.3	08-2005 and 04-2006 to 06-2006 and 08-2007 and 11-2007	Cabrera, O., Mosquera, L., Santamaría , E., & Ferro, C. (2009). Flebótomos (Diptera: Psychodidae) del departamento de Guaviare, Colombia, con nuevos registros para el país. Biomédica, 29, 73-86.
Lutzomyia panamensis	-73.0667	2.3	08-2005 and 04-2006 to 06-2006 and 08-2007 and 11-2007	Cabrera, O., Mosquera, L., Santamaría , E., & Ferro, C. (2009). Flebótomos (Diptera: Psychodidae) del departamento de Guaviare, Colombia, con nuevos registros para el país. Biomédica, 29, 73-86.
Lutzomyia panamensis	-74.04	5.51	ND	Collected in the field (Cristina Ferro)
Lutzomyia panamensis	-71.8008	7.03617	ND	Collected in the field (Cristina Ferro)
Lutzomyia panamensis	-74.9317	5.66911	2010	Contreras Gutiérrez MA, Vélez ID, Porter C, Uribe SI.An updated checklist ofPhlebotomine sand flies (Diptera: Psychodidae: Phlebotominae) from the Colombian Andean coffee-growing region. Biomédica. 2014;34:483-98. https://doi.org/10.1590/S0120-41572014000300017
Lutzomyia panamensis	-75.1248	9.80514	04-2005 and 08-2005 and 11-2005	Cortés Alemán, L., Pérez Doria, A., & Bejarano Martínez, E. E. (n.d.). (2009). Flebotomíneos (Diptera: Psychodidae) antropofílicos de importancia en salud pública en Los Montes de María, Colombia. Revista Cubana de Medicina Tropical, 61(3), 220-225. Retrieved from http://scielo.sld.cu/scielo.php?script=sci_arttext&pid=S0375-07602009000300003&lng=es&nrm=iso&tlng=es
Lutzomyia panamensis	-74.424	9.24557	04-2005 and 08-2005 and 11-2005	Cortés Alemán, L., Pérez Doria, A., & Bejarano Martínez, E. E. (n.d.). (2009). Flebotomíneos (Diptera: Psychodidae) antropofílicos de importancia en salud pública en Los Montes de María, Colombia. Revista Cubana de Medicina Tropical, 61(3), 220-225. Retrieved from http://scielo.sld.cu/scielo.php?script=sci_arttext&pid=S0375-07602009000300003&lng=es&nrm=iso&tlng=es
Lutzomyia panamensis	-76.3733	7.24806	ND	Duque P, Vélez ID, Morales M, Sierra D. Sand flies fauna involved in the transmission of cutaneous leishmaniasis in Afro-Colombian and Amerindian communities of Chocó, Pacific coast of Colombia. Neotrop Entomol 2004; 33: 255-26
Lutzomyia panamensis	-75.2167	10.5833	2009-07-01	Maestre Serrano R, Cabrera O. L. , Santamaría E. Especies de Lutzomyia (Diptera: Psychodiade) asociadas al primer caso autóctono de leishmaniasis cutánea en el departamento del Atlántico (Colombia). Resumenes XXXVII Congreso Sociedad Colombiana de Entomología. Bogotá: Socolen_ 2010. p. 176
Lutzomyia panamensis	-72.711	4.87016	03-1996 to 02-1997 and 08-1997 to 07-1998	Molina , J., Ortiz , M., & Guhl, F. (2008). Seasonality of Lutzomyia fairtigi (Diptera: Psychodidae: Phlebotominae) a species endemic to Eastern Colombia. Mem Inst Oswaldo Cruz, 103, 477-482.
Lutzomyia panamensis	-72.7	5	03-1996 to 02-1997 and 08-1997 to 07-1998	Molina , J., Ortiz , M., & Guhl, F. (2008). Seasonality of Lutzomyia fairtigi (Diptera: Psychodidae: Phlebotominae) a species endemic to Eastern Colombia. Mem Inst Oswaldo Cruz, 103, 477-482.
Lutzomyia panamensis	-74.5327	5.7972	07-1969 and 04-1970 and 06-1970 and 01-1972 and 02-1972	Osorno Mesa, E.; Morales Alarcón, A.; Osorno, F. de; Ferro Vela, C. Phlebotominae de Colombia (Diptera, Psychodidae) IX. Distribución geográfica de especies de Brumptomyia Franca y Parrot, 1921 y Lutzomyia Franca, 1924 encontradas en Colombia S. A. Vol.14, No.53 (Diciembre, 1972), p. 45-6
Lutzomyia panamensis	-74.5145	6.14779	07-1969 and 04-1970 and 06-1970 and 01-1972 and 02-1972	Osorno Mesa, E.; Morales Alarcón, A.; Osorno, F. de; Ferro Vela, C. Phlebotominae de Colombia (Diptera, Psychodidae) IX. Distribución geográfica de especies de Brumptomyia Franca y Parrot, 1921 y Lutzomyia Franca, 1924 encontradas en Colombia S. A. Vol.14, No.53 (Diciembre, 1972), p. 45-6
Lutzomyia panamensis	-74.4106	5.975	07-1969 and 04-1970 and 06-1970 and 01-1972 and 02-1972	Osorno Mesa, E.; Morales Alarcón, A.; Osorno, F. de; Ferro Vela, C. Phlebotominae de Colombia (Diptera, Psychodidae) IX. Distribución geográfica de especies de Brumptomyia Franca y Parrot, 1921 y Lutzomyia Franca, 1924 encontradas en Colombia S. A. Vol.14, No.53 (Diciembre, 1972), p. 45-6
Lutzomyia panamensis	-74.4106	5.975	07-1969 and 04-1970 and 06-1970 and 01-1972 and 02-1972	Osorno Mesa, E.; Morales Alarcón, A.; Osorno, F. de; Ferro Vela, C. Phlebotominae de Colombia (Diptera, Psychodidae) IX. Distribución geográfica de especies de Brumptomyia Franca y Parrot, 1921 y Lutzomyia Franca, 1924 encontradas en Colombia S. A. Vol.14, No.53 (Diciembre, 1972), p. 45-6
Lutzomyia panamensis	-72.4167	11.3333	01-1970 and 02-1970	Osorno Mesa, E.; Morales Alarcón, A.; Osorno, F. de; Ferro Vela, C. Phlebotominae de Colombia (Diptera, Psychodidae) IX. Distribución geográfica de especies de Brumptomyia Franca y Parrot, 1921 y Lutzomyia Franca, 1924 encontradas en Colombia S. A. Vol.14, No.53 (Diciembre, 1972), p. 45-6
Lutzomyia panamensis	-72.2492	11.31	1970-02-01	Osorno Mesa, E.; Morales Alarcón, A.; Osorno, F. de; Ferro Vela, C. Phlebotominae de Colombia (Diptera, Psychodidae) IX. Distribución geográfica de especies de Brumptomyia Franca y Parrot, 1921 y Lutzomyia Franca, 1924 encontradas en Colombia S. A. Vol.14, No.53 (Diciembre, 1972), p. 45-6
Lutzomyia panamensis	-75.2336	9.53	2010-04-01	Paternina , L., Verbel Vergara , D., Romero , L., Pérez Doria , A., Paternina Gómez , M., Martínez, L., & Bejarano, E. E. (2016). Evidence for anthropophily in five species of phlebotomine sand flies (Diptera: Psychodidae) from northern Colombia, revealed by molecular identification of bloodmeals. Acta trop, 153, 86-92.
Lutzomyia panamensis	-75.4056	9.26694	4-2006 and 06-2006	Pérez Doria , A., Hernández Oviedo , E., & Bejarano, E. E. (2008). Lutzomyia (Diptera: Psychodidae) de la Reserva Serranía de Coraza y Montes de María, Colombia. Revista Colombiana de Entomología, 34, 98-101.	(Reserva Forestal Protectora Serranía de Coraza y Montes de María)
Lutzomyia panamensis	-75.352	9.49493	4-2006 and 06-2006	Pérez Doria , A., Hernández Oviedo , E., & Bejarano, E. E. (2008). Lutzomyia (Diptera: Psychodidae) de la Reserva Serranía de Coraza y Montes de María, Colombia. Revista Colombiana de Entomología, 34, 98-101.	(Reserva Forestal Protectora Serranía de Coraza y Montes de María)
Lutzomyia panamensis	-75.3512	9.53	4-2006 and 06-2006	Pérez Doria , A., Hernández Oviedo , E., & Bejarano, E. E. (2008). Lutzomyia (Diptera: Psychodidae) de la Reserva Serranía de Coraza y Montes de María, Colombia. Revista Colombiana de Entomología, 34, 98-101.	(Reserva Forestal Protectora Serranía de Coraza y Montes de María)
Lutzomyia panamensis	-74.0231	5.6436	ND	Santamaria, E., Ponce, N., Zipa, Y., & Ferro, C. (2006). Presencia en el peridomicilio de vectores infectados con Leishmania ( Viannia ) panamensis en dos focos endémicos en el occidente de Boyacá , piedemonte del valle del Magdalena medio , Colombia. Biomedica 26(Suppl 1): 82–94.
Lutzomyia panamensis	-74.016	5.6531	ND	Santamaria, E., Ponce, N., Zipa, Y., & Ferro, C. (2006). Presencia en el peridomicilio de vectores infectados con Leishmania ( Viannia ) panamensis en dos focos endémicos en el occidente de Boyacá , piedemonte del valle del Magdalena medio , Colombia. Biomedica 26(Suppl 1): 82–94.
Lutzomyia panamensis	-73.9894	5.66639	ND	Santamaria, E., Ponce, N., Zipa, Y., & Ferro, C. (2006). Presencia en el peridomicilio de vectores infectados con Leishmania ( Viannia ) panamensis en dos focos endémicos en el occidente de Boyacá , piedemonte del valle del Magdalena medio , Colombia. Biomedica 26(Suppl 1): 82–94.
Lutzomyia panamensis	-75.5333	9.1333	04-1996 to 12-1997	Travi, B. L., Adler, G. H., Lozano, M., Cadena, H., & Montoya Lerma, J. (2002). Impact of habitat degradation on phlebotominae (Diptera: Psychodidae) of tropical dry forests in Northern Colombia. Journal of Medical Entomology, 39(3), 451-456. doi:10.1603/0022-2585-39.3.451
Lutzomyia panamensis	-75.5333	9.13333	04-1996 to 12-1997	Travi, B., Montoya, Gallego, Jaramillo C., Llano R., Vélez (1996) . Bionomics of Lutzomyia evansi (Diptera: Psychodidae) Vector of Visceral Leishmaniasis in Northern Colombia. Journal of Medical Entomology, Volume 33, Issue 3, 1 Pages 278–285,
Lutzomyia panamensis	-73.4555	4.0919	06-2008 to 05-2009	Vásquez Trujillo, A., González, A., Góngora Orjuela, A., Suárez , E., Palomares , J., & Buitrago, L. E. (2013). Seasonal variation and natural infection of Lutzomyia antunesi (Diptera: Psychodidae: Phlebotominae), an endemic species in the Orinoquia region of Colombia. Bionomics of Lu, 108, 463-469.
Lutzomyia panamensis	-73.6006	4.04877	06-2008 to 05-2009	Vásquez Trujillo, A., González, A., Góngora Orjuela, A., Suárez , E., Palomares , J., & Buitrago, L. E. (2013). Seasonal variation and natural infection of Lutzomyia antunesi (Diptera: Psychodidae: Phlebotominae), an endemic species in the Orinoquia region of Colombia. Bionomics of Lu, 108, 463-469.
Lutzomyia panamensis	-73.5884	4.06856	06-2008 to 05-2009	Vásquez Trujillo, A., González, A., Góngora Orjuela, A., Suárez , E., Palomares , J., & Buitrago, L. E. (2013). Seasonal variation and natural infection of Lutzomyia antunesi (Diptera: Psychodidae: Phlebotominae), an endemic species in the Orinoquia region of Colombia. Bionomics of Lu, 108, 463-469.
Lutzomyia panamensis	-76.4756	6.31611	2002-02-01	Vergara, D., Bejarano, E. E., Carillo, L. M., Sierra, D., & Velez, I. D. (2008). Nota científica Primer registro de Lutzomyia scorzai y Lutzomyia reburra ( Diptera_: Psychodidae ) en Antioquia , Colombia, 34(52), 102-104.
Lutzomyia panamensis	-74.85	5.56667	2006-01-01	Vergara, Daniela; Carrillo, Lina María; Bejarano, Eduar Elías; Vélez, Iván Darío. 1952). Primer informe de Lutzomyia yuilli Young & Porter, 1972 y Lutzomyia triramula (Fairchild & Hertig 1952) (Diptera: Psychodidae) en el departamento de Caldas, Colombia. Biota Neotrop. [online]. 2008, vol.8, n.3. ISSN 1806-129X
Lutzomyia panamensis	-75.436	9.24954	2008-10-01	Vivero, J. R., Bejarano, E. E., Perez-Doria, A., Florez, F., Estrada, L. gregorio, Torres, C., & Muskus, C. (2009). Nuevos registros de flebotomíneos ( Diptera_: Psychodidae ), con el hallazgo de Lutzomyia longipalpis ( Lutz & Neiva , 1912 ), en los alrededores de. Biotaneotropica, 9.
Lutzomyia panamensis	-77.3291	8.61565	2011-11-01	Vivero, R., Contreras, M., Suaza, J., Vélez, I., Porter, C., & Uribe , S. (2017). Especies de flebotomíneos (Diptera: Psychodidae) recolectados en reservas naturales de las regiones del Darién y del Pacífico en Colombia. Biomédica, 37, 215-223. Obtenido de https://revistabiomedica.org/index.php/biomedica/article/view/3382
Lutzomyia panamensis	-75.1883	7.12278	2007 to 2009	Zuluaga, W. A., López, Y. L., Osorio, L., Salazar, L. F., González, M. C., Ríos, C. M., Éscobar, J. P. (2012). Vigilancia de insectos de importancia en salud pública durante la construcción de los proyectos hidroeléctricos Porce II y Porce III , 321-332.
Lutzomyia panamensis	-75.0767	6.90917	1990 and 2004 to 2006	Zuluaga, W. A., López, Y. L., Osorio, L., Salazar, L. F., González, M. C., Ríos, C. M., Éscobar, J. P. (2012). Vigilancia de insectos de importancia en salud pública durante la construcción de los proyectos hidroeléctricos Porce II y Porce III , 321-332.
Lutzomyia panamensis	-76.3923	7.45421	2013-02-01	Vivero, R., Contreras, M., Suaza, J., Vélez, I., Porter, C., & Uribe , S. (2017). Especies de flebotomíneos (Diptera: Psychodidae) recolectados en reservas naturales de las regiones del Darién y del Pacífico en Colombia. Biomédica, 37, 215-223. Obtenido de https://revistabiomedica.org/index.php/biomedica/article/view/3382
Lutzomyia spinicrassa	-73.5482	5.0161	ND	Bejarano, E. E., Sierra, D., & Vélez, I. D. (2003). Novedades en la distribución geográfica del grupo verrucarum ( Diptera_: Psychodidae ) en Colombia. Biomedica 23(3):341-350.
Lutzomyia spinicrassa	-73.5217	5.01667	ND	Bejarano, E. E., Sierra, D., & Vélez, I. D. (2003). Novedades en la distribución geográfica del grupo verrucarum ( Diptera_: Psychodidae ) en Colombia. Biomedica 23(3):341-350.
Lutzomyia spinicrassa	-73.5186	5.01667	ND	Bejarano, E. E., Sierra, D., & Vélez, I. D. (2003). Novedades en la distribución geográfica del grupo verrucarum ( Diptera_: Psychodidae ) en Colombia. Biomedica 23(3):341-350.
Lutzomyia spinicrassa	-73.5183	5.01667	ND	Bejarano, E. E., Sierra, D., & Vélez, I. D. (2003). Novedades en la distribución geográfica del grupo verrucarum ( Diptera_: Psychodidae ) en Colombia. Biomedica 23(3):341-350.
Lutzomyia spinicrassa	-73.5053	5.03472	ND	Bejarano, E. E., Sierra, D., & Vélez, I. D. (2003). Novedades en la distribución geográfica del grupo verrucarum ( Diptera_: Psychodidae ) en Colombia. Biomedica 23(3):341-350.
Lutzomyia spinicrassa	-73.505	5.01972	ND	Bejarano, E. E., Sierra, D., & Vélez, I. D. (2003). Novedades en la distribución geográfica del grupo verrucarum ( Diptera_: Psychodidae ) en Colombia. Biomedica 23(3):341-350.
Lutzomyia spinicrassa	-73.5023	5.0025	ND	Bejarano, E. E., Sierra, D., & Vélez, I. D. (2003). Novedades en la distribución geográfica del grupo verrucarum ( Diptera_: Psychodidae ) en Colombia. Biomedica 23(3):341-350.
Lutzomyia spinicrassa	-73.5	5.0167	ND	Bejarano, E. E., Sierra, D., & Vélez, I. D. (2003). Novedades en la distribución geográfica del grupo verrucarum ( Diptera_: Psychodidae ) en Colombia. Biomedica 23(3):341-350.
Lutzomyia spinicrassa	-73.4964	4.99139	ND	Bejarano, E. E., Sierra, D., & Vélez, I. D. (2003). Novedades en la distribución geográfica del grupo verrucarum ( Diptera_: Psychodidae ) en Colombia. Biomedica 23(3):341-350.
Lutzomyia spinicrassa	-73.4833	4.9667	ND	Bejarano, E. E., Sierra, D., & Vélez, I. D. (2003). Novedades en la distribución geográfica del grupo verrucarum ( Diptera_: Psychodidae ) en Colombia. Biomedica 23(3):341-350.
Lutzomyia spinicrassa	-73.3667	4.9667	ND	Bejarano, E. E., Sierra, D., & Vélez, I. D. (2003). Novedades en la distribución geográfica del grupo verrucarum ( Diptera_: Psychodidae ) en Colombia. Biomedica 23(3):341-350.
Lutzomyia spinicrassa	-72.8667	5.55	ND	Bejarano, E. E., Sierra, D., & Vélez, I. D. (2003). Novedades en la distribución geográfica del grupo verrucarum ( Diptera_: Psychodidae ) en Colombia. Biomedica 23(3):341-350.
Lutzomyia spinicrassa	-72.8008	7.89167	ND	Bejarano, E. E., Sierra, D., & Vélez, I. D. (2003). Novedades en la distribución geográfica del grupo verrucarum ( Diptera_: Psychodidae ) en Colombia. Biomedica 23(3):341-350.
Lutzomyia spinicrassa	-72.7686	7.70097	ND	Bejarano, E. E., Sierra, D., & Vélez, I. D. (2003). Novedades en la distribución geográfica del grupo verrucarum ( Diptera_: Psychodidae ) en Colombia. Biomedica 23(3):341-350.
Lutzomyia spinicrassa	-72.6557	7.6092	ND	Bejarano, E. E., Sierra, D., & Vélez, I. D. (2003). Novedades en la distribución geográfica del grupo verrucarum ( Diptera_: Psychodidae ) en Colombia. Biomedica 23(3):341-350.
Lutzomyia spinicrassa	-72.4978	7.3022	ND	Bejarano, E. E., Sierra, D., & Vélez, I. D. (2003). Novedades en la distribución geográfica del grupo verrucarum ( Diptera_: Psychodidae ) en Colombia. Biomedica 23(3):341-350.
Lutzomyia spinicrassa	-72.4875	7.3131	ND	Bejarano, E. E., Sierra, D., & Vélez, I. D. (2003). Novedades en la distribución geográfica del grupo verrucarum ( Diptera_: Psychodidae ) en Colombia. Biomedica 23(3):341-350.
Lutzomyia spinicrassa	-72.4875	7.72329	ND	Bejarano, E. E., Sierra, D., & Vélez, I. D. (2003). Novedades en la distribución geográfica del grupo verrucarum ( Diptera_: Psychodidae ) en Colombia. Biomedica 23(3):341-350.
Lutzomyia spinicrassa	-72.6719	7.7667	ND	Collected in the field (Cristina Ferro)
Lutzomyia spinicrassa	-72.8584	7.62414	2014-06-01	Field collection of the Institute of Health of Norte de Santander
Lutzomyia spinicrassa	-72.8331	7.61312	2016-09-01	Field collection of the Institute of Health of Norte de Santander
Lutzomyia spinicrassa	-72.8186	7.51979	2008-05-01	Field collection of the Institute of Health of Norte de Santander
Lutzomyia spinicrassa	-72.7975	7.65477	06-2014 and 09-2016	Field collection of the Institute of Health of Norte de Santander
Lutzomyia spinicrassa	-72.7171	7.56834	02-2009 and 05-2013 and 11-2013 and 04-2014 and 05-2014 and 11-2016	Field collection of the Institute of Health of Norte de Santander
Lutzomyia spinicrassa	-72.7139	7.59485	02-2009 and 05-2013 and 11-2013 and 04-2014 and 05-2014 and 11-2016	Field collection of the Institute of Health of Norte de Santander
Lutzomyia spinicrassa	-72.6994	7.72404	2014-02-01	Field collection of the Institute of Health of Norte de Santander
Lutzomyia spinicrassa	-72.6773	7.59614	02-2009 and 05-2013 and 11-2013 and 04-2014 and 05-2014 and 11-2016	Field collection of the Institute of Health of Norte de Santander
Lutzomyia spinicrassa	-72.6667	7.48929	07-2014 and 09-2014	Field collection of the Institute of Health of Norte de Santander
Lutzomyia spinicrassa	-72.6567	7.51477	07-2014 and 09-2014	Field collection of the Institute of Health of Norte de Santander
Lutzomyia spinicrassa	-72.6503	7.61417	02-2009 and 05-2013 and 11-2013 and 04-2014 and 05-2014 and 11-2016	Field collection of the Institute of Health of Norte de Santander
Lutzomyia spinicrassa	-72.6374	7.60635	02-2009 and 05-2013 and 11-2013 and 04-2014 and 05-2014 and 11-2016	Field collection of the Institute of Health of Norte de Santander
Lutzomyia spinicrassa	-72.6206	7.72908	02-2009 and 05-2013 and 11-2013 and 04-2014 and 05-2014 and 11-2016	Field collection of the Institute of Health of Norte de Santander
Lutzomyia spinicrassa	-72.6162	7.67621	02-2009 and 05-2013 and 11-2013 and 04-2014 and 05-2014 and 11-2016	Field collection of the Institute of Health of Norte de Santander
Lutzomyia spinicrassa	-72.607	7.69083	02-2009 and 05-2013 and 11-2013 and 04-2014 and 05-2014 and 11-2016	Field collection of the Institute of Health of Norte de Santander
Lutzomyia spinicrassa	-72.6035	7.73346	02-2009 and 05-2013 and 11-2013 and 04-2014 and 05-2014 and 11-2016	Field collection of the Institute of Health of Norte de Santander
Lutzomyia spinicrassa	-72.5456	7.67158	2012-11-01	Field collection of the Institute of Health of Norte de Santander
Lutzomyia spinicrassa	-73.3799	4.97088	1968-07-01	Osorno Mesa, E.; Morales Alarcón, A.; Osorno, F. de; Ferro Vela, C. Phlebotominae de Colombia (Diptera, Psychodidae) IX. Distribución geográfica de especies de Brumptomyia Franca y Parrot, 1921 y Lutzomyia Franca, 1924 encontradas en Colombia S. A. Vol.14, No.53 (Diciembre, 1972), p. 45-6
